# Supplementary material for: Self-reported knowledge, attitudes, practices and barriers in use of evidence-based medicine among resident physicians in Kenya: a mixed methods study
Source: BMC Med Educ. 2021 Oct 23;21:537. doi: 10.1186/s12909-021-02974-4 (PMC8542330; doi:10.1186/s12909-021-02974-4)
Supplement: Supplementary file 3 — Additional file 3. EBM Quantitative dataset (XLSX 47.0 KB) [file 12909_2021_2974_MOESM3_ESM.xlsx]

## Sheet: SPSS data
Age (years)	Dept	Year	UpToDate	Cochrane	PubMed	Hinari	ClinicalKey	Access_medicine	Google_Scholar	BMJ	Others	EBP	RR	AR	OR	S&S	CI	Systematic_review	Meta_analysis	Bias	MeSH	Formulating_Qn	Searching	Critical_Appraisal	Extrapolating	Evaluating	Sum_Knowledge	Consult_Senior	Consult_colleagues	guidelines	CME	EBM	Textbook	Google	Others	Improve_outcome	Decision_making	Reduce_costs	Quick_knowledge	Undergraduate	Research	Difficult	Only_research_based	No_relevance	Mantra	Costs_outweigh	Others	Sum_Attitude	Not_improving
<30	5	1	3	3	3	2	2	3	4	3		5	3	3	3	4	3	4	5	5	2	3	3	3	3	4	76	3	3	4	3	4	5	5		5	5	5	3	5	4	1	1	1	1	1		59	3
<30	5	1	4	3	4	3	3	3	3	5		5	5	5	4	5	4	5	5	4	4	4	4	3	2	3	90	4	4	4	3	4	4	5		4	4	3	3	3	4	5	3	4	3	3		67	5
<30	5	1	3	3	4	5	3	3	2	3		5	2	2	5	5	5	5	5	5	3	3	3	2	4	4	84	3	4	3	2	3	4	4		5	5	5	5	5	5	2	2	2	2	2		63	5
>=30	5	2	4	2	3	4	4	4	2	2		4	5	3	5	5	5	5	5	5	4	3	3	3	2	2	84	4	4	4	3	4	4	4		4	4	4	4	4	3	2	2	2	2	2		60	4
<30	5	2	4	3	4	3	3	4	3	4		5	5	5	5	5	5	5	5	5	4	3	3	3	4	3	93	4	3	4	3	4	4	3		1	1	3	1	4	3	2	1	1	1	2		45	5
<30	5	2	3	3	2	3	2	3	5	4		5	3	3	3	3	3	5	5	3	3	3	3	4	4	4	79	4	5	5	4	5	4	5		4	4	3	4	4	4	3	2	1	2	2		65	3
>=30	5	3	3	3	4	4	5	4	4	3		5	3	3	3	5	5	3	3	3	5	4	4	4	4	4	88	4	4	4	2	3	5	3		4	4	3	4	5	2	4	2	1	1	1		56	4
>=30	5	3	4	3	4	3	3	2	5	3		4	4	4	4	4	4	4	4	4	3	3	3	4	4	4	84	3	3	4	4	4	4	4		4	4	4	4	4	3	2	2	2	2	2		59	4
>=30	5	3	4	4	4	3	3	2	4	3		3	3	2	5	5	5	5	5	5	3	5	4	3	4	4	88	3	3	4	3	4	4	5		5	5	5	4	5	4	2	2	2	2	2		64	5
>=30	5	4	3	2	4	4	3	2	5	3		5	4	4	5	5	5	5	5	5	5	4	4	3	4	4	93	4	3	4	3	4	5	5		4	5	5	5	5	3	2	1	1	1	1		61	5
>=30	5	4	4	3	4	3	4	2	3	3		3	3	2	3	4	4	4	4	3	2	3	3	2	3	3	72	4	4	3	3	3	3	4		4	4	3	4	5	4	3	2	2	2	2		59	3
>=30	8	1	4	4	5	5	4	4	5	3		5	5	5	5	5	5	5	5	5	5	4	4	3	3	4	102	5	5	4	3	5	5	5		4	2	2	4	4	4	4	2	2	2	3		65	N/A
>=30	8	1	4	3	5	3	3	2	3	2		5	5	5	5	5	4	5	5	5	4	4	4	4	4	4	93	4	3	3	2	4	4	4		5	5	5	3	5	1	2	1	1	1	1		54	N/A
<30	8	1	3	2	3	3	2	1	3	2		3	3	3	3	3	2	2	3	3	1	2	3	2	2	2	56	4	4	4	4	3	3	4		4	4	3	4	4	3	4	2	2	2	2		60	N/A
<30	8	2	2	3	5	3	3	3	4	2		5	4	3	5	5	5	5	5	5	5	4	5	4	4	4	93	5	5	4	5	4	5	5		5	5	5	4	5	5	2	1	1	1	1		68	2
>=30	8	2	3	5	5	4	3	2	5	5		5	2	2	2	2	2	5	5	5	5	4	5	3	3	2	84	5	5	2	3	4	5	5		5	5	5	4	5	4	1	1	1	1	1		62	N/A
>=30	8	2	3	3	5	5	2	2	5	2		5	5	5	5	5	5	5	5	5	5	3	5	3	4	3	95	5	3	5	3	5	4	5		4	5	5	4	4	4	2	2	2	2	2		66	N/A
<30	8	3	3	2	4	4	4	1	4	2		5	4	4	5	5	5	5	5	4	4	5	4	3	4	4	90	4	5	5	N/A	5	5	5		5	5	2	5	5	5	1	1	1	1	1		61	N/A
>=30	8	3	3	3	5	4	4	3	4	3	pathologyoutline	5	5	5	5	5	5	5	5	5	2	4	3	3	4	4	94	5	5	5	1	4	5	5		5	5	4	4	5	4	2	1	1	1	2		64	N/A
>=30	8	4	4	2	2	3	3	3	3	2		1	1	1	1	1	1	1	1	1	1	4	5	4	3	3	51	3	3	3	3	4	4	4		4	4	4	4	4	4	4	4	3	3	4		66	3
>=30	8	4	3	3	4	5	3	2	3	2	Pathology Outlines	5	3	3	3	4	5	5	5	5	3	5	5	4	4	4	88	4	4	5	3	4	4	4		4	4	3	4	4	2	2	2	1	1	1		56	N/A
>=30	8	4	3	3	5	5	2	2	5	3		5	3	3	4	5	3	5	5	5	3	4	5	4	3	5	90	3	3	4	2	5	5	5		5	5	5	5	5	5	5	5	1	1	1		70	N/A
<30	9	1	5	3	3	2	2	2	5	1		5	5	5	5	5	5	5	5	5	3	3	2	3	4	3	86	5	5	5	2	4	4	5		5	5	4	5	5	3	2	1	1	1	1		63	5
>=30	9	1	5	5	5	5	4	4	5	5	ncbi	5	5	5	5	5	5	5	5	5	4	3	4	5	5	3	107	2	5	5	1	5	5	4		5	4	4	5	5	3	1	1	2	2	3		62	N/A
>=30	9	1	5	3	5	3	4	4	3	2		5	4	4	4	5	5	5	5	5	3	3	4	3	4	5	93	4	4	4	1	5	3	4		4	4	3	5	5	5	4	1	1	1	2		60	1
<30	9	2	5	2	5	3	3	2	3	3		5	5	4	5	5	5	5	4	5	5	4	4	3	3	3	91	3	4	3	1	4	4	4		4	4	3	5	4	4	2	2	1	2	4		58	N/A
<30	9	3	4	4	4	4	3	2	3	4		3	3	3	5	5	5	3	3	5	4	4	5	4	3	3	86	4	4	5	3	4	4	4		5	5	4	4	5	2	2	2	2	2	1		62	N/A
>=30	9	4	4	3	4	4	2	2	2	2		5	5	5	5	5	5	5	5	5	5	4	4	4	4	4	93	5	5	5	4	5	4	5		5	5	5	5	5	4	4	4	2	2	2		76	5
>=30	9	4	4	3	3	4	2	2	4	1		5	5	5	5	5	5	5	5	5	5	4	4	4	4	4	93	3	4	4	2	4	4	3		4	4	4	4	4	2	2	2	2	2	2		56	4
>=30	7	1	4	2	4	4	3	3	4	3		4	4	4	4	5	3	3	2	5	3	3	3	3	3	3	79	4	3	5	3	4	3	4		4	5	5	4	4	3	3	4	3	2	3		66	4
>=30	7	1	5	3	4	5	3	3	5	3		5	3	3	5	5	5	5	5	5	3	4	4	4	4	3	94	4	4	5	3	3	2	5		5	5	5	5	4	2	4	2	2	2	2		64	4
>=30	7	2	3	3	3	3	2	2	5	2		5	4	2	3	5	5	5	3	4	5	3	3	3	3	3	79	3	3	3	3	3	3	4		4	4	4	4	4	4	2	2	2	2	2		56	5
>=30	7	2	3	3	3	3	3	1	5	2		5	5	5	5	5	5	5	5	5	5	3	3	3	3	3	88	4	4	3	3	4	4	5		5	5	5	5	5	4	2	2	1	2	2		65	3
>=30	7	3	5	3	3	3	4	2	5	2		5	3	2	2	5	4	5	5	5	2	3	2	1	2	2	75	4	3	4	1	2	3	5		1	1	1	1	3	3	4	2	2	1	1		42	5
>=30	7	3	1	1	1	1	1	1	3	3		2	1	1	1	1	1	1	1	1	1	2	2	2	2	2	33	2	2	2	2	2	2	2		1	1	1	1	1	1	1	1	1	1	1		25	2
>=30	7	3	5	4	4	4	4	4	3	4		5	5	5	5	5	5	5	5	5	5	5	4	3	4	4	102	3	4	4	4	4	3	3		4	4	2	4	4	4	2	1	1	1	2		54	5
<30	1	1	5	3	3	3	3	5	2	3		4	3	4	4	5	4	5	5	5	4	3	3	4	5	4	89	4	4	4	4	3	4	5		4	4	4	4	5	3	2	1	2	1	1		59	5
<30	1	1	3	2	3	2	3	2	1	3	Nejm	4	2	2	2	4	5	4	4	4	1	3	2	2	2	3	63	2	3	4	2	3	3	4	Consulting seniors is seen as incompetence	3	4	2	2	4	5	4	5	3	4	4	Alot of facts that cripples innovations	61	4
<30	1	1	4	4	4	4	4	4	4	4		5	5	5	5	5	5	5	5	5	2	4	4	4	4	4	99	4	4	4	3	5	4	3		4	4	3	3	3	4	2	2	2	2	3		59	3
<30	1	2	4	3	4	3	4	4	5	2		5	5	5	5	5	5	5	5	5	4	3	4	3	4	4	96	5	5	4	2	3	4	5		4	4	4	4	5	2	2	2	2	2	2		61	3
>=30	1	2	4	3	4	4	3	3	4	2		4	3	3	3	3	3	3	3	3	2	4	4	3	3	3	74	4	4	4	3	4	4	4		4	4	3	4	3	3	2	2	2	2	2		58	4
>=30	1	2	4	3	3	3	4	3	4	3		3	3	2	2	3	3	3	3	3	3	3	3	3	2	2	68	1	4	3	1	2	4	5		4	4	2	2	4	2	4	2	4	4	5		57	3
>=30	1	3	4	2	4	3	3	2	3	2		5	4	3	3	5	3	3	3	3	3	3	3	3	3	3	73	3	3	4	2	4	3	3		4	4	4	4	4	4	2	2	2	2	2		56	3
<30	1	3	5	5	4	5	4	2	2	2		3	3	3	2	3	2	3	3	3	2	3	3	3	3	3	71	4	5	4	3	4	4	3		4	4	3	4	5	2	2	2	2	2	2		59	4
>=30	1	3	3	3	3	3	3	2	3	2		5	4	4	4	5	3	5	5	5	5	4	4	3	3	3	84	4	4	3	3	4	4	3		4	4	4	4	4	4	2	2	2	2	2		59	4
>=30	1	4	5	4	4	4	3	2	2	2	Orthobullets	5	5	5	5	5	5	5	5	5	5	5	5	5	5	5	101	4	3	3	3	4	4	3		5	5	2	5	4	1	1	1	1	1	1		51	4
>=30	1	4	4	3	3	4	4	3	3	3		5	5	5	5	5	5	5	5	5	5	4	4	4	4	4	97	5	5	4	3	4	4	4		5	5	3	5	5	4	2	2	2	2	2		66	3
>=30	1	4	5	3	2	4	3	2	5	2		5	3	3	3	5	5	5	5	5	2	5	5	5	5	4	91	3	3	4	2	5	4	3		4	5	5	4	4	2	1	1	1	1	1		53	4
>=30	3	1	5	2	4	4	4	4	3	2		5	5	5	5	5	5	5	5	5	5	4	4	4	4	4	98	4	4	4	2	4	3	3		4	4	4	4	4	4	2	1	1	2	2		56	3
<30	3	1	4	3	4	3	5	2	5	1		5	5	5	3	3	3	3	3	3	5	3	4	3	3	3	81	4	4	4	2	4	3	5		5	5	3	5	5	5	2	2	1	1	1		61	4
<30	3	1	5	3	3	3	3	3	3	3		5	3	3	2	2	2	2	4	4	2	3	2	3	2	3	68	5	5	5	5	5	5	5		4	4	4	4	4	4	4	4	4	4	4		79	4
<30	3	1	5	3	4	4	3	5	3	2		5	2	2	2	4	3	4	4	5	2	3	3	2	3	2	75	4	5	3	2	4	2	3		4	4	3	5	5	3	2	2	3	3	2		59	4
<30	3	2	4	2	3	2	3	3	3	3		3	3	3	3	3	3	3	3	3	3	4	4	4	4	4	73	4	4	4	4	4	4	4		4	4	4	4	4	4	2	2	2	2	2		62	3
>=30	3	2	5	2	3	3	5	5	4	2		4	5	5	5	5	5	5	5	5	4	3	4	4	4	4	96	3	3	4	2	5	5	4		4	5	4	3	5	1	2	1	1	1	1		54	4
<30	3	2	5	3	3	4	5	5	2	2	New England Journal of Medicine	5	5	5	5	5	5	5	5	5	5	4	4	3	5	5	100	4	3	5	3	3	5	3		5	5	5	4	5	2	2	1	1	1	3		60	4
<30	3	2	4	4	4	4	4	4	4	4		4	4	4	4	4	4	4	4	4	3	3	3	3	3	3	86	4	3	4	4	4	4	3		5	5	5	5	5	4	2	2	2	2	2		65	3
<30	3	2	5	3	4	3	3	5	3	2		4	3	3	3	2	3	4	4	3	3	3	3	2	3	3	74	4	4	3	3	3	5	4		4	4	3	4	5	3	3	2	2	1	2		59	3
>=30	3	2	5	3	5	5	5	5	5	4		5	5	5	5	5	5	5	5	5	5	4	4	4	4	4	107	5	4	5	2	4	3	3		5	5	4	4	5	4	4	1	1	1	1		61	5
>=30	3	3	4	2	3	3	4	4	3	2		3	3	3	3	3	3	3	3	3	3	2	2	3	3	3	68	3	3	3	3	3	3	3		3	3	3	3	4	4	4	4	4	3	3		59	3
>=30	3	3	5	4	5	4	3	3	2	1		5	5	5	5	5	5	5	5	5	5	4	3	3	3	3	93	5	3	5	2	5	3	4		4	4	4	4	4	3	2	2	2	2	2		60	5
>=30	3	3	5	2	2	2	2	4	4	2	NEJM	4	5	5	2	3	5	5	5	3	1	4	4	4	2	2	77	3	3	5	2	2	4	5		4	4	4	4	4	2	3	1	1	1	1		53	4
<30	3	4	5	3	3	3	4	5	2	2		5	5	5	4	5	5	5	5	5	5	4	4	4	4	4	96	4	4	5	5	5	4	3		5	5	3	5	5	4	4	2	1	1	3		68	4
<30	2	1	5	3	3	2	1	3	1	3		5	3	2	4	5	3	5	5	5	1	3	4	2	5	5	78	3	4	5	2	3	2	5		5	5	5	5	3	3	2	2	2	1	1		58	5
<30	2	1	5	3	3	3	2	2	1	2	RCOG, ACOG, NICE guidelines, BHIVA, BASHH	5	2	2	2	5	3	2	3	3	1	1	1	1	1	1	54	3	4	4	N/A	3	3	4		4	5	2	5	5	4	4	1	2	2	2	EBM is not always easy to practice daily especially when the floor is busy and there's just no time to look up evidence/guidelines	57	5
<30	2	1	5	5	5	3	2	2	3	3	medscape	4	4	4	4	5	5	5	5	5	2	3	4	3	5	4	90	3	4	4	3	3	2	4		4	5	4	4	5	4	4	2	2	4	4		65	3
<30	2	1	5	4	5	5	5	4	3	3		3	3	3	3	3	3	3	3	3	2	2	3	2	3	2	75	5	4	4	4	4	4	4		4	4	3	4	4	4	2	2	2	2	1		61	4
<30	2	2	5	3	4	4	3	2	3	2		5	5	5	5	5	5	5	5	5	3	4	4	2	4	3	91	3	3	4	3	3	2	4		5	4	3	4	5	3	2	2	1	1	1		53	3
>=30	2	2	4	4	4	5	4	3	5	4		5	5	5	4	5	5	5	5	5	4	4	3	3	4	3	98	4	4	4	4	4	3	3		5	5	3	4	5	3	1	1	1	1	1		56	2
>=30	2	2	5	5	5	5	5	4	5	4		5	4	4	4	5	5	5	5	5	5	5	5	5	4	4	108	5	5	4	5	3	3	5		5	5	3	5	4	5	1	4	2	1	1		66	3
<30	2	3	3	4	4	5	3	2	4	3		5	5	4	5	5	5	5	5	5	5	4	5	3	4	5	98	4	5	4	4	5	3	3		5	5	3	4	5	3	1	2	1	1	1		59	5
>=30	2	3	5	5	5	5	4	4	3	3		5	4	4	5	5	3	4	4	4	4	4	4	3	3	3	93	4	4	4	2	4	2	4		4	4	3	4	4	3	2	2	2	2	2		56	2
>=30	2	3	4	3	4	3	3	3	3	3		5	4	4	4	4	4	5	5	4	4	4	4	3	3	3	86	3	4	4	2	5	3	5		4	4	4	4	5	4	2	1	1	1	1		57	5
>=30	2	4	5	5	5	5	4	2	3	5		5	5	5	5	5	5	5	5	5	4	5	5	5	5	5	108	5	5	5	5	5	4	5		5	5	3	5	5	4	5	1	1	1	1		70	5
>=30	2	4	5	5	5	5	3	3	4	4		5	5	5	5	5	5	5	5	5	4	5	5	5	5	5	108	4	4	5	4	5	2	4		5	5	4	4	4	5	4	2	1	1	1		64	4
<30	4	1	4	3	3	3	3	3	3	3		3	3	3	3	3	3	3	3	3	3	3	3	3	3	3	70	5	5	4	3	5	3	3		5	5	1	5	5	5	2	1	1	1	2		61	5
<30	4	1	5	3	4	2	2	2	3	3		5	2	2	2	2	2	3	3	2	4	3	3	2	3	2	64	4	4	3	1	3	3	4		4	5	4	5	5	3	4	1	1	1	3		58	4
<30	4	1	4	2	3	3	3	3	3	2	medscape	4	2	2	2	5	4	4	5	5	4	2	3	3	2	2	72	4	4	3	4	4	4	4	consulting is more convenient and faster	4	4	4	4	4	3	3	2	2	2	2		61	2
<30	4	1	5	3	5	5	3	4	4	3		5	5	5	4	5	4	5	5	5	5	5	5	4	4	4	102	4	4	4	4	3	5	5		4	5	3	3	4	3	2	1	1	1	2		58	5
<30	4	2	4	2	4	2	4	3	4	3	plain google	5	5	5	3	5	4	4	4	5	5	4	3	2	3	3	86	3	3	4	2	2	3	4	Depends on how quickly I need to make the decision and the tools immediately available	5	4	5	5	5	3	4	2	1	2	2		59	3
>=30	4	2	5	4	5	3	3	3	5	4		5	5	5	5	5	5	5	5	5	5	5	5	5	5	5	107	4	5	5	4	4	4	4	Google mostly	5	5	4	4	3	3	1	1	1	1	1		59	5
<30	4	3	5	3	3	4	2	2	3	2		5	4	4	4	5	4	5	5	5	3	4	5	3	4	4	88	4	4	5	2	4	5	5		5	4	3	4	4	3	2	1	1	1	2		59	4
>=30	4	3	5	3	3	3	4	3	2	2		5	4	3	3	3	3	3	3	3	2	4	4	3	3	3	74	4	4	5	2	4	3	5		5	5	2	4	4	3	3	1	2	2	3		61	5
>=30	4	3	4	2	3	3	3	3	4	2		5	5	5	5	5	4	4	4	5	5	5	4	4	5	5	94	3	3	3	3	3	4	3		5	5	4	5	5	2	4	2	1	2	1		58	4
>=30	4	4	5	3	5	5	5	2	5	3		5	2	2	2	3	3	3	3	2	2	1	3	2	4	2	72	4	4	4	2	4	3	3		5	5	5	5	5	3	2	2	4	4	4		68	5
>=30	4	4	4	2	3	3	3	1	3	1		5	3	3	3	5	3	5	4	5	1	4	4	4	3	3	75	4	3	4	5	4	3	5		4	4	4	4	5	5	2	2	1	1	1		61	4
>=30	4	4	5	3	3	3	3	3	4	1		5	3	2	5	5	4	4	3	5	1	5	5	2	3	3	80	4	3	4	3	5	5	5		4	4	3	5	5	4	4	2	4	4	4		72	3
>=30	4	4	4	3	4	3	3	1	4	2		4	4	4	5	5	3	5	3	5	2	3	3	2	2	2	76	4	3	4	2	3	3	3		4	4	3	4	4	2	2	2	2	2	2		53	4
>=30	4	4	4	3	3	3	3	2	3	3		5	5	4	5	5	5	5	5	5	5	4	4	4	4	4	93	4	4	4	3	4	4	4		4	4	4	4	4	4	1	1	1	1	1		56	4
<30	6	1	2	2	5	5	5	4	2	3		3	3	3	2	3	2	3	3	3	3	2	3	2	2	3	68	3	3	3	2	4	4	4		4	4	3	4	4	3	3	3	3	2	3		59	3
>=30	6	1	4	2	3	3	5	2	3	2	Statdx	4	5	5	5	5	5	5	5	5	5	3	4	3	5	4	92	3	3	5	2	5	4	3		5	5	2	5	5	3	2	1	1	2	4		60	N/A
>=30	6	1	3	2	4	3	4	2	2	3		5	5	5	2	5	2	2	2	5	2	3	3	2	3	3	72	2	4	3	3	3	4	5		3	4	2	2	5	4	4	2	1	1	4		56	4
<30	6	1	4	2	2	3	5	2	3	3		4	3	2	2	3	3	2	3	2	2	3	3	3	4	4	67	4	4	4	1	4	4	4		5	5	4	4	4	3	2	1	1	2	3		59	4
<30	6	2	3	2	3	2	4	2	3	4	Statdx	5	3	3	4	5	4	5	5	5	3	5	3	4	3	2	82	3	4	3	3	4	4	4		2	4	2	3	4	2	4	4	4	4	4		62	4
<30	6	2	3	2	4	4	5	2	2	2		5	3	3	3	5	5	5	3	5	5	3	3	4	5	4	85	4	5	N/A	3	4	3	5		5	5	3	5	5	3	4	3	4	4	3		68	N/A
>=30	6	2	3	4	3	3	4	1	3	1		3	1	1	3	5	4	5	4	5	3	3	3	1	2	3	68	3	5	4	1	3	4	5		4	3	4	4	5	4	4	3	3	3	3		65	N/A
>=30	6	3	2	2	3	2	5	2	2	2		3	3	3	3	3	3	3	3	3	3	3	4	3	3	3	66	3	5	3	3	4	2	5		4	4	3	4	4	3	2	2	2	2	2		57	2
>=30	6	3	4	2	4	3	5	3	5	2		5	4	4	5	5	4	5	5	5	4	4	3	3	4	4	92	3	4	3	3	4	5	N/A		4	4	4	4	4	4	4	2	2	2	2		58	4
>=30	6	4	4	3	4	2	5	1	4	3		5	4	4	4	4	5	5	4	5	4	4	3	3	3	4	87	4	4	3	N/A	5	4	4		5	5	5	5	5	5	2	1	1	1	1		60	5
>=30	6	4	3	3	5	3	5	4	2	2		5	5	5	5	5	5	5	5	5	5	5	5	5	5	5	102	4	5	5	4	5	4	5		5	5	5	5	4	3	2	1	1	1	5		69	5
>=30	6	4	4	3	5	3	5	2	3	3		5	5	5	5	5	5	5	5	5	5	4	4	4	4	4	98	3	5	5	4	4	4	5		5	5	3	4	4	3	2	2	2	2	2		64	N/A
>=30	6	4	4	3	4	3	5	2	3	4		3	5	3	4	5	5	5	5	5	5	5	5	5	5	5	98	4	5	4	5	5	5	5		4	4	4	4	5	5	2	3	1	2	2		69	4
	KEY
	1= general surgery
	2= OBGYN
	3= Internal Medicine
	4= Paeds
	5= Anaesthesia
	6= Radiology
	7= Family Medicine
	8= Anatomic P
	9= Clinical P
[truncated: 22 more columns]
